# Supplementary material for: Identification of QTLs controlling gene expression networks defined a priori
Source: BMC Bioinformatics. 2006 Jun 16;7:308. doi: 10.1186/1471-2105-7-308 (PMC1540440; doi:10.1186/1471-2105-7-308)
Supplement: Additional File 1 — Gene members of the gene expression networks. aNetwork indicates the network that the gene is a member of. bGene is the Atg nomenclature for each gene listed. c > 50% Cis QTL indicates whether the gene has a cis-eQTL controlling greater than 50% of the expression phenotypic difference. [file 1471-2105-7-308-S1.xls]

## Sheet: Sheet1
Supplemental Table 1. Gene members of the Gene expression networks.
aNetwork	bGene	c> 50% Cis QTL
BD	At1g02320	N		aNetwork shows the network the gene is a member of.
BD	At3g13100	N
BD	At3g14670	N		bGene is the Atg gene nomenclature.
BD	At3g17620	N
BD	At3g21000	N		c>50% Cis QTL states wether the gene has a cis QTL controlling greater then 50% of the expression phenotypic difference.
BD	At4g26380	N
BU	At1g05700	N
BU	At1g10585	N
BU	At1g26400	N
BU	At3g49620	N
BU	At4g13090	N
BU	At4g35770	N
BU	At5g07010	N
BU	At5g20230	N
BU	At5g49780	N
BU	At5g61160	N
CL	At1g14150	N
CL	At1g19150	N
CL	At1g20020	N
CL	At1g20340	N
CL	At1g30380	N
CL	At1g35680	N
CL	At1g44575	N
CL	At1g51400	N
CL	At1g54780	N
CL	At1g67090	N
CL	At1g75690	N
CL	At2g33450	N
CL	At2g34860	N
CL	At2g39730	N
CL	At3g01500	N
CL	At3g15352	Y
CL	At3g21055	N
CL	At3g50820	N
CL	At3g52720	N
CL	At4g18480	N
CL	At4g24770	N
CL	At4g28660	N
CL	At5g02120	N
CL	At5g14740	N
CL	At5g40950	N
CL	At5g64040	N
CL	At5g66190	N
CM	AT1G11610	N
CM	AT2G22330	Y
CM	AT2G30750	N
CM	AT2G30770	N
CM	AT2G45570	N
CM	AT3G26830	N
CM	AT4G39950	N
FT	AT1G56650	Y
FT	AT2G37260	Y
FT	AT4G09820	NQ
FT	AT5G23260	NQ
FT	AT5G24520	Y
FT	AT5G35550	NQ
FV	At1g30530	N
FV	AT1G61720	N
FV	At2g36790	N
FV	AT3G51240	N
FV	AT3G55120	N
FV	AT3G59030	N
FV	At4g34135	N
FV	At4g34138	N
FV	AT5G07990	N
FV	AT5G08640	Y
FV	AT5G13930	N
FV	At5g17030	N
FV	At5g17050	N
FV	AT5G17220	N
FV	AT5G42800	N
GS	AT1G16410	N
GS	AT1G18590	N
GS	AT1G24100	Y
GS	AT1G54040	Y
GS	AT1G58260	N
GS	AT1G74090	N
GS	AT1G74100	N
GS	AT1G79370	N
GS	AT2G20610	N
GS	At2g25450	N
GS	AT3g14210	N
GS	AT4G03050	Y
GS	AT4G03060	Y
GS	AT4G13770	N
GS	AT4G31500	N
GS	AT5G05260	N
GS	At5g23010	Y
GS	At5g23020	Y
GS	AT5G25980	N
GS	AT5G60890	N
IC	at1g17620	Y
IC	at1g19570	N
IC	at1g32640	N
IC	at1g49430	N
IC	at1g76790	N
IC	at2g06050	N
IC	At2g29450	N
IC	at2g33070	N
IC	at2g41940	N
IC	at3g16240	N
IC	at3g16470	N
IC	at3g45140	N
IC	at4g15440	N
IC	at5g42650	N
INC	at1g09070	N
INC	at1g20450	N
INC	at1g27730	N
INC	at1g73540	N
INC	at2g23810	N
INC	at2g31810	N
INC	at2g40000	N
INC	at2g41100	N
INC	at3g44260	N
INC	at3g52800	N
INC	at3g56880	N
INC	at5g06320	N
INC	at5g37770	N
LG	At1g15950	N
LG	At1g20480	N
LG	At1g20490	Y
LG	At1g20500	N
LG	At1g20510	N
LG	At1g21100	Y
LG	At1g21110	N
LG	At1g21120	N
LG	At1g21130	N
LG	At1g33030	N
LG	At1g51680	N
LG	At1g51990	N
LG	At1g62900	N
LG	At1g62940	N
LG	At1g67980	N
LG	At1g67990	N
LG	At1g72680	N
LG	At1g76470	N
LG	At1g77530	N
LG	At1g80820	N
LG	At2g02400	Y
LG	At2g21890	Y
LG	At2g23910	Y
LG	At2g33590	N
LG	At2g33600	Y
LG	At2g40890	N
LG	At3g19450	Y
LG	At3g21230	N
LG	At3g21240	Y
LG	At3g48990	N
LG	At3g53140	N
LG	At4g05160	N
LG	At4g19010	Y
LG	At4g26220	N
LG	At4g30470	N
LG	At4g34050	N
LG	At4g34230	N
LG	At4g35140	N
LG	At4g37990	N
LG	At5g04330	Y
LG	At5g14700	N
LG	At5g37170	N
LG	At5g53810	N
LGB	At1g65060	Y
LGB	At1g68540	N
LGB	At4g37970	Y
LGB	At4g37980	N
LGB	At4g39330	N
LGB	At5g38120	N
LGB	At5g54160	N
LGB	At5g58490	N
LGB	At5g63380	N
MT	AT3G01120	N
MT	AT3G03780	N
MT	AT3G57050	N
MT	AT3G63250	N
MT	AT5G20980	N
MTB	AT1G08700	N
MTB	AT1G33320	N
MTB	AT1G64660	Y
MTB	AT3G22740	N
MTB	AT4G11610	N
ND	At1g75040	N
ND	At2g14610	N
ND	At2g43570	N
ND	At4g12010	N
ND	At4g34480	N
ND	At5g57550	N
ND	At5g64120	N
NS	At1g08450	N
NS	At1g09210	N
NS	At1g10730	Y
NS	At1g30900	N
NS	At1g32210	Y
NS	At2g01720	N
NS	At2g34250	N
NS	At2g45070	N
NS	At2g45770	N
NS	At2g47320	N
NS	At2g47470	N
NS	At3g54960	N
NS	At4g22670	N
NS	At4g24190	N
NS	At5g07340	Y
NS	At5g61790	N
PH	AT1G08250	N
PH	AT1G11790	N
PH	AT1G69370	Y
PH	AT2G27820	Y
PH	AT3G07630	N
PH	AT3G44720	N
PH	AT4G34200	N
PH	AT5G10870	Y
PH	AT5G22630	Y
PH	AT5G36160	N
PH	AT5G53970	Y
SN	AT2G22990	N
SN	AT4G36220	N
SN	AT5G09640	N
TP	AT1G29410	Y
TP	AT2G04400	N
TP	AT2G29690	Y
TP	AT3G54640	N
TP	AT4G02610	N
TP	AT4G27070	N
TP	AT5G05730	N
TP	AT5G17990	N
TP	AT5G48220	N
WC	at1g17420	N
WC	at1g52890	N
WC	at2g37040	N
WC	At2g37180	N
WC	at4g16760	Y
WC	At4g24120	N
WC	at4g24220	N
WNC	at1g20440	N
WNC	At2g22500	N
WNC	at2g36830	Y
WNC	at5g64310	N
WNM	at1g30360	N
WNM	at1g77120	N
WNM	at3g03990	N
WNM	at3g13520	N
WNM	at3g49220	N
WNM	at3g50970	N
WNM	at4g24510	N
WNM	at5g58070	N
