# Supplementary material for: Identification of QTLs controlling gene expression networks defined a priori
Source: BMC Bioinformatics. 2006 Jun 16;7:308. doi: 10.1186/1471-2105-7-308 (PMC1540440; doi:10.1186/1471-2105-7-308)
Supplement: Additional File 2 — eQTL positions for all individual genes in this study. aNetwork indicates the network that the gene is a member of. bGene is the Atg gene nomenclature for each gene listed. ceQTL position indicates the chromosome (I, II, III, IV or V) and the cM of the eQTL LOD peak on that chromosome, separated by a period. The position of all significant eQTLs for each gene is shown. deQTL # is the number of eQTLs identified for each individual gene. [file 1471-2105-7-308-S2.xls]

## Sheet: Sheet1
Supplemental Table 2. e-QTL positions for all individual genes in this study.
aNetwork	bGene	ce-QTL Position (Chromosome.cM)						de-QTL #
BD	At1g02320	V.64						1
BD	At3g13100	II.14	III.72	V.10	V.73			4
BD	At3g14670	III.11	V.80					2
BD	At3g17620	I.76	II.36					2
BD	At3g21000	V.64						1
BD	At4g26380	V.67						1
BU	At1g05700	II.11						1
BU	At1g10585	I.8	II.14	II.40	III.5			4
BU	At1g26400	I.27	II.14	V.64	V.71			4
BU	At3g49620	I.79	II.14	II.39	III.1			4
BU	At4g13090							0
BU	At4g35770	II.46	IV.59	IV.71				3
BU	At5g07010	II.14	V.12	V.67				3
BU	At5g20230	I.74	II.14	IV.62	V.77			4
BU	At5g49780	V.35	V.80					2
BU	At5g61160	I.86	III.3	III.50	V.46	V.93		5
CL	At1g14150	II.14	IV.3	V.52	V.73			4
CL	At1g19150	I.17	II.14	V.53	V.73			4
CL	At1g20020	II.14	II.40	V.22	V.72			4
CL	At1g20340	II.14						1
CL	At1g30380	II.14	II.42					2
CL	At1g35680	I.45	II.14	V.73				3
CL	At1g44575	I.52	II.14	III.70	V.73			4
CL	At1g51400	II.14						1
CL	At1g54780	II.14	V.75					2
CL	At1g67090	II.15						1
CL	At1g75690	II.14	III.70	V.73				3
CL	At2g33450	II.14	III.72	IV.7	V.73			4
CL	At2g34860	II.15	II.41	III.72	IV.7	V.71		5
CL	At2g39730	II.41						1
CL	At3g01500	I.17	II.14	II.42	V.35			4
CL	At3g15352	I.5	III.8	III.70	IV.32			4
CL	At3g21055	II.14	V.73					2
CL	At3g50820	II.14	II.41	III.63	V.76			4
CL	At3g52720	I.79	I.90	II.14	V.56	V.67		5
CL	At4g18480	I.54	II.14	III.72	V.75			4
CL	At4g24770	II.14	II.40	V.34				3
CL	At4g28660	I.14	II.14	V.73				3
CL	At5g02120	II.14	II.41	V.70				3
CL	At5g14740	II.14	V.22	V.37				3
CL	At5g40950	II.14	V.64					2
CL	At5g64040	II.14	V.73					2
CL	At5g66190	II.14	II.41	IV.31				3
CM	AT1G11610							0
CM	AT2G22330	II.33	IV.3	V.4				3
CM	AT2G30750	I.86	II.14	III.1	III.70	V.75		5
CM	AT2G30770	I.79	I.90	II.14	II.41	III.70	V.66	6
CM	AT2G45570	I.12	II.14	V.86				3
CM	AT3G26830	I.90	II.38	III.9	III.53	V.52	V.62	6
CM	AT4G39950	II.14	III.72	V.65				3
FT	AT1G56650	I.61	II.20	III.58				3
FT	AT2G37260	II.48	IV.29					2
FT	AT4G09820	V.28						1
FT	AT5G23260							0
FT	AT5G24520	V.30						1
FT	AT5G35550							0
FV	At1g30530	I.90	II.21	V.24	V.86			4
FV	AT1G61720							0
FV	At2g36790	IV.69						1
FV	AT3G51240	I.8	I.61	I.75	II.14	II.20	III.58	6
FV	AT3G55120	I.50	I.90	II.15	II.48	III.63		5
FV	AT3G59030	III.29						1
FV	At4g34135	II.14	III.32	IV.62	V.89			4
FV	At4g34138	I.85	II.14	III.32	V.69			4
FV	AT5G07990	I.64	I.86					2
FV	AT5G08640	II.52	V.13	V.78				3
FV	AT5G13930	I.8	I.61	I.74				3
FV	At5g17030	III.61	V.36					2
FV	At5g17050	I.69	V.23					2
FV	AT5G17220	I.60	I.90	II.39	V.22			4
FV	AT5G42800	I.61	I.82	II.39				3
GS	AT1G16410	I.2	I.90	II.14	IV.12			4
GS	AT1G18590	I.85	II.8	IV.11	V.27	V.83		5
GS	AT1G24100	I.27	III.66	V.89				3
GS	AT1G54040	I.59	I.85	II.14	V.35	V.76	V.86	6
GS	AT1G58260	II.54						1
GS	AT1G74090	I.90	II.14					2
GS	AT1G74100	III.63	V.76					2
GS	AT1G79370	II.41						1
GS	AT2G20610	II.41	III.63	V.93				3
GS	At2g25450	II.14	II.41	V.89				3
GS	AT3g14210	II.14	II.50	III.8	III.67	V.18	V.87	6
GS	AT4G03050	IV.12						1
GS	AT4G03060	IV.12						1
GS	AT4G13770	I.5	II.14	IV.12	V.37	V.91		5
GS	AT4G31500	II.14	II.41	III.70	V.73			4
GS	AT5G05260	II.68						1
GS	At5g23010	I.5	II.14	III.61	V.34	V.83	V.93	6
GS	At5g23020	IV.12	V.34					2
GS	AT5G25980	I.85	II.14	III.19				3
GS	AT5G60890	I.82	II.20	V.26				3
IC	at1g17620	I.20						1
IC	at1g19570	I.19	I.85	II.14	III.11			4
IC	at1g32640	I.85	II.41					2
IC	at1g49430	II.37	III.63	V.75				3
IC	at1g76790	II.8	II.38	IV.5	IV.64	V.24		5
IC	at2g06050	I.5	I.85	II.41				3
IC	At2g29450	I.85	II.17	II.44	V.71			4
IC	at2g33070							0
IC	at2g41940	II.17	II.39	II.58				3
IC	at3g16240	I.15	II.11	V.73				3
IC	at3g16470	I.7	I.85	II.45	III.63	V.8	V.69	6
IC	at3g45140	II.9						1
IC	at4g15440	I.54	I.81	II.14	II.41	V.80		5
IC	at5g42650	I.84	II.14	V.34	V.83			4
INC	at1g09070	I.8	II.14	II.41	IV.50			4
INC	at1g20450	I.19	II.14	III.8	V.73			4
INC	at1g27730	I.90	II.66	III.63	V.89			4
INC	at1g73540	I.84	II.40					2
INC	at2g23810	IV.41	V.80					2
INC	at2g31810	III.59	IV.38	IV.50				3
INC	at2g40000	I.20	II.56	III.63	V.88			4
INC	at2g41100	III.64	V.76					2
INC	at3g44260	I.56	II.21	III.47	IV.52			4
INC	at3g52800	IV.25	V.90					2
INC	at3g56880	II.11	II.35	II.55	III.64	V.46		5
INC	at5g06320	I.75	II.14	III.67	IV.38	V.17	V.89	6
INC	at5g37770	II.27	IV.42	IV.54	V.62			4
LG	At1g15950	II.41						1
LG	At1g20480							0
LG	At1g20490	I.21	II.11	V.87				3
LG	At1g20500							0
LG	At1g20510	III.63						1
LG	At1g21100	I.21	III.1	III.16	III.60			4
LG	At1g21110	I.21	II.17	III.11	III.72	V.80		5
LG	At1g21120	III.66	V.75					2
LG	At1g21130	III.29	III.66					2
LG	At1g33030	I.44	I.82	II.14	III.11	V.68		5
LG	At1g51680	I.69	II.11					2
LG	At1g51990	V.75						1
LG	At1g62900							0
LG	At1g62940	III.58						1
LG	At1g65060	I.90	II.14	II.45				3
LG	At1g67980	I.10	I.79	I.90	II.14	III.2	III.72	6
LG	At1g67990	II.23	V.80					2
LG	At1g68540	I.74	II.14	III.70	V.73			4
LG	At1g72680	I.8	I.82	II.14	III.1	V.75		5
LG	At1g76470	I.77	I.88	II.14	III.72			4
LG	At1g77530							0
LG	At1g80820	I.41	II.15	II.44	II.64	III.1		5
LG	At2g02400	I.90	II.8					2
LG	At2g21890	I.74	II.33	II.35				3
LG	At2g23910	II.41	IV.55					2
LG	At2g33590	I.73	II.19	II.48				3
LG	At2g33600	II.48	V.84					2
LG	At2g40890	II.11	II.41					2
LG	At3g19450	III.11						1
LG	At3g21230	II.14	II.41	II.52	V.73			4
LG	At3g21240	III.14						1
LG	At3g48990	III.50	V.94					2
LG	At3g53140	IV.7						1
LG	At4g05160	II.12	IV.6					2
LG	At4g19010	II.11	IV.46					2
LG	At4g26220							0
LG	At4g30470	I.7	II.42					2
LG	At4g34050	II.8	V.68					2
LG	At4g34230	I.79	II.14	V.71				3
LG	At4g35140	II.11						1
LG	At4g37970							0
LG	At4g37980	II.14	III.5	V.35	V.73			4
LG	At4g37990	I.8	II.14	III.3	III.72	V.82	V.94	6
LG	At4g39330	I.79	II.21					2
LG	At5g04330	V.8	V.71					2
LG	At5g14700	II.39	IV.3	V.26				3
LG	At5g37170	III.33	IV.45					2
LG	At5g38120	II.9	II.14	IV.62	V.53			4
LG	At5g53810	V.83						1
LG	At5g54160	I.22	I.59	II.4	II.15	III.60		5
LG	At5g58490	II.41	V.20	V.87				3
LG	At5g63380	I.8	II.27	II.41	V.77			4
MT	AT1G08700	I.23	II.14	II.42				3
MT	AT1G33320	I.27	II.15					2
MT	AT1G64660	I.66	II.14	V.22				3
MT	AT3G01120	I.10	II.41	V.87				3
MT	AT3G03780	I.8	V.26					2
MT	AT3G22740	III.9	III.16	III.59	IV.5	V.91		5
MT	AT3G57050	IV.17						1
MT	AT3G63250							0
MT	AT4G11610	I.7	I.20					2
MT	AT5G20980	IV.41						1
ND	At1g75040	II.14	II.41	III.59	III.72	V.76		5
ND	At2g14610	I.90	II.14	II.44	III.70	V.69		5
ND	At2g43570	I.90	II.14	II.43	III.72	V.73		5
ND	At4g12010	II.14	III.58	IV.28				3
ND	At4g34480	II.41	IV.66	V.78				3
ND	At5g57550	II.21	II.45	III.66				3
ND	At5g64120	III.11	III.63					2
NS	At1g08450	I.39	II.14	III.70	V.73			4
NS	At1g09210	I.8	II.11					2
NS	At1g10730	I.8	II.14	III.55				3
NS	At1g30900	I.90	II.14	V.75				3
NS	At1g32210	I.41	II.14					2
NS	At2g01720	II.14						1
NS	At2g34250	II.14	II.41	V.67				3
NS	At2g45070	II.12	III.60	V.70				3
NS	At2g45770	I.5	II.60	IV.34				3
NS	At2g47320	I.64						1
NS	At2g47470	II.11	IV.32	V.56				3
NS	At3g54960	I.37	II.14	V.73				3
NS	At4g22670	II.41	III.63	V.46				3
NS	At4g24190	II.14	V.73					2
NS	At5g07340	V.12						1
NS	At5g61790	II.15	V.53					2
PH	AT1G08250	II.14	V.48					2
PH	AT1G11790	I.5	II.12	V.89				3
PH	AT1G69370	I.74	III.3	V.58				3
PH	AT2G27820	I.73	I.81	II.43	V.32	V.45		5
PH	AT3G07630	I.85	II.15	III.20	III.32			4
PH	AT3G44720	I.84	II.14	II.25	II.41	III.51	V.71	6
PH	AT4G34200	II.41						1
PH	AT5G10870	I.4	V.17	V.76				3
PH	AT5G22630	II.41	III.6	V.32	V.71			4
PH	AT5G36160	II.37						1
PH	AT5G53970	II.14	V.83					2
SN	AT2G22990	I.69	II.21	V.56	V.71			4
SN	AT4G36220	I.69	II.14	II.41	III.70			4
SN	AT5G09640							0
TP	AT1G29410	I.7						1
TP	AT2G04400	I.77	I.90	II.14	III.72	V.68		5
TP	AT2G29690	II.25	II.44	V.75				3
TP	AT3G54640	I.79	I.90	II.14	II.42	III.5	III.70	6
TP	AT4G02610	IV.18	V.88					2
TP	AT4G27070	II.41	III.72	V.83				3
TP	AT5G05730	II.14	III.10	III.72	V.73			4
TP	AT5G17990	III.63	V.28	V.43	V.62			4
TP	AT5G48220	II.14	V.16	V.75				3
WC	at1g17420	I.17	III.24	III.59				3
WC	at1g52890	I.8	I.76	II.14	III.3	V.89		5
WC	at2g37040	II.14	IV.23	V.73				3
WC	At2g37180	I.25	I.80	III.5				3
WC	at4g16760	II.14	IV.40	V.93				3
WC	At4g24120	I.43	II.14	V.64	V.73			4
WC	at4g24220							0
WNC	at1g20440	I.20	III.11	V.75				3
WNC	At2g22500	I.59	I.90	II.14	II.36	V.18	V.32	6
WNC	at2g36830	I.90	II.14	II.52	IV.1			4
WNC	at5g64310	II.41	V.94					2
WNM	at1g30360	III.9						1
WNM	at1g77120	I.44	II.38	III.47				3
WNM	at3g03990	II.14	III.2	V.80				3
WNM	at3g13520	I.19	II.14	III.6	III.19	V.73		5
WNM	at3g49220	I.20	II.14	II.41	V.87			4
WNM	at3g50970	I.10	II.15	II.27	III.7	III.22	III.59	6
WNM	at4g24510	II.14	III.19	III.43	IV.41	V.76		5
WNM	at5g58070	II.25	II.41	III.14	V.8			4
aNetwork shows the network the gene is a member of.
bGene is the Atg gene nomenclature.
ce-QTL position shows the chromosome (I, II, III, IV or V) before the period and the cM of the e-QTL peak on that chromosome after the period. The position of all significant e-QTL for each gene is shown.
de-QTL # is the number of e-QTL identified for each gene individually.
