# Supplementary material for: Identification of QTLs controlling gene expression networks defined a priori
Source: BMC Bioinformatics. 2006 Jun 16;7:308. doi: 10.1186/1471-2105-7-308 (PMC1540440; doi:10.1186/1471-2105-7-308)
Supplement: Additional File 3 — Traits used for QTL analysis in this study. aQTL Name is the abbreviation utilized for that trait. bTrait is the phenotype measured to identify the associated QTLs. cReference is the literature reference in which the trait is described. Unpublished QTL data are either from the Loudet or Kliebenstein laboratories. [file 1471-2105-7-308-S3.xls]

## Sheet: Sheet1
Supplemental Table 3. Traits used for QTL analysis in this report.
aQTL Name	bTrait	cReference
LD	Long-Day Flowering time	36
SD	Short-Day Flowering time	36
DM	Dry Matter (shoot)	31
NP	Nitrogen content (shoot)	31
NO	Nitrate content (shoot)	31
AA	Amino-Acids content (shoot)	31
HU	Water content (shoot)	52
CL	Chloride content (shoot)	52
PO	Phosphate content (shoot)	52
PRL	Primary Root Length	51
LRN	Lateral Root Number	51
LRD	Lateral Root Density	51
LRL	Lateral Root Length (total)	51
LPR	Primary Root Length response to low phosphate	Loudet, Unpublished
YP	N stress-induced leaf senescence	Loudet, Unpublished
RV	N stress-induced anthocyanins accumulation	Loudet, Unpublished
ARH	Sugar composition of hypocotyl cell wall	Loudet, Unpublished
HLD	Sugar composition of hypocotyl cell wall	Loudet, Unpublished
XXFG	Xyloglucan composition of hypocotyl cell wall	Loudet, Unpublished
XXLG	Xyloglucan composition of hypocotyl cell wall	Loudet, Unpublished
SUM OF ACET-2	Xyloglucan composition of hypocotyl cell wall	Loudet, Unpublished
ST	Starch content (shoot)	Loudet, Unpublished
GL	Glucose content (shoot)	Loudet, Unpublished
FR	Fructose content (shoot)	Loudet, Unpublished
SU	Sucrose content (shoot)	Loudet, Unpublished
LTG	Low-Temperature Germination	Loudet, Unpublished
SO	Sulfate content (shoot)	Loudet, Unpublished
CXX:X	Seed lipid composition	Loudet, Unpublished
MSG	Seed weight	Loudet, Unpublished
AGT	Total fatty acid content (seed)	Loudet, Unpublished
AGTG	Total fatty acid per seed	Loudet, Unpublished
DES	Seed fatty acid Desaturation ratio	Loudet, Unpublished
LEN	Seed fatty acid Length ratio	Loudet, Unpublished
LIGHT	Hypocotyl elongation	Loudet, Unpublished
TDL	Trichome Density (leaf)	50
Allyl	Allyl glucosinolate accumulation	Kliebenstein, Unpublished
Butenyl	But-3-enyl glucosinolate accumulation	Kliebenstein, Unpublished
Camalexin (Grape)	Camalexin induced by Botrytis cinerea var Grape	Kliebenstein, Unpublished
Camalexin(Davis Navel)	Camalexin induced by Botrytis cinerea var Davis Navel	Kliebenstein, Unpublished
Camalexin(Freasa SD)	Camalexin induced by Botrytis cinerea var Fresa SD	Kliebenstein, Unpublished
DN day1	Botrytis cinerea var Davis Navel lesion size at day 3	Kliebenstein, Unpublished
DN day2	Botrytis cinerea var Davis Navel lesion size at day 4	Kliebenstein, Unpublished
FSD day1	Botrytis cinerea var Fresa SD lesion size at day 3	Kliebenstein, Unpublished
FSD day2	Botrytis cinerea var Fresa SD lesion size at day 4	Kliebenstein, Unpublished
FSD day3	Botrytis cinerea var Fresa SD lesion size at day 5	Kliebenstein, Unpublished
Grape Day1	Botrytis cinerea var Grape lesion size at day 3	Kliebenstein, Unpublished
Grape Day2	Botrytis cinerea var Grape lesion size at day 4	Kliebenstein, Unpublished
Grape Day3	Botrytis cinerea var Grape lesion size at day 5	Kliebenstein, Unpublished
I3M	Indole-3-ylmethyl glucosinolate accumulation	Kliebenstein, Unpublished
Indole	Total Indole glucosinolate accumulation	Kliebenstein, Unpublished
Leaf Area	Leaf Area (Kliebenstein)	Kliebenstein, Unpublished
MSO4	4-methylsulfinylbutyl glucosinolate accumulation	Kliebenstein, Unpublished
MSO8	8-methylsulfinyloctyl glucosinolate accumulation	Kliebenstein, Unpublished
MT4	4-methylthiobutyl glucosinolate accumulation	Kliebenstein, Unpublished
MT7	7-methylthioheptyl glucosinolate accumulation	Kliebenstein, Unpublished
MT8	8-methylthiooctyl glucosinolate accumulation	Kliebenstein, Unpublished
OHP	3-hydroxypropyl glucosinolate accumulation	Kliebenstein, Unpublished
NDF	Neutral detergent fiber	54
DINAGZ	Digestibility	54
KL/NDF	The ratio of KL to NDF	54
IVNDFD	in vitro dry matter digestibility	54
KL	Klaison Lignin content	54
aQTL Name is the abbreviation utilized for that trait.
bTrait is the phenotype measured to identify the associate QTL.
cReference is the reference in which the trait is described. Unpublished QTL are all from either the Loudet or Kliebenstein Laboratories and represent manuscripts in progress.
